# Supplementary material for: Effects of Cancer, Chemotherapy, and Cytokines on Subjective and Objective Cognitive Functioning Among Patients with Breast Cancer
Source: Cancers (Basel). 2021 May 24;13(11):2576. doi: 10.3390/cancers13112576 (PMC8197334; doi:10.3390/cancers13112576)
Supplement: Supplementary file 1 [file cancers-13-02576-s001.zip]

Archive with 1 entries (1 files):
- cancers-1164134-supplementary.pdf
